# Supplementary material for: Proinflammatory Microenvironment in Adenocarcinoma Tissue of Colorectal Carcinoma
Source: Int J Mol Sci. 2024 Sep 19;25(18):10062. doi: 10.3390/ijms251810062 (PMC11432548; doi:10.3390/ijms251810062)
Supplement: Supplementary file 1 [file ijms-25-10062-s001.zip]

Archive with 1 entries (1 files):
- ijms-3190502-supplementary.pdf
